# Supplementary material for: Automation improves repeatability of retinal oximetry measurements
Source: PLoS One. 2021 Dec 16;16(12):e0260120. doi: 10.1371/journal.pone.0260120 (PMC8675673; doi:10.1371/journal.pone.0260120)
Supplement: S1 File — (ZIP) [file pone.0260120.s001.zip]

Archive with 23 entries (22 files):
- cleaned/
- cleaned/B-V3.csv
- __MACOSX/cleaned/._B-V3.csv
- cleaned/B-V2.csv
- __MACOSX/cleaned/._B-V2.csv
- cleaned/D-V2.csv
- __MACOSX/cleaned/._D-V2.csv
- cleaned/D-V3.csv
- __MACOSX/cleaned/._D-V3.csv
- cleaned/C-V2.csv
- __MACOSX/cleaned/._C-V2.csv
- cleaned/C-V3.csv
- __MACOSX/cleaned/._C-V3.csv
- cleaned/A-V2.csv
- __MACOSX/cleaned/._A-V2.csv
- cleaned/A-V3.csv
- __MACOSX/cleaned/._A-V3.csv
- cleaned/readme.txt
- __MACOSX/cleaned/._readme.txt
- cleaned/E-V3.csv
- __MACOSX/cleaned/._E-V3.csv
- cleaned/E-V2.csv
- __MACOSX/cleaned/._E-V2.csv
