# Supplementary material for: Automation improves repeatability of retinal oximetry measurements
Source: PLoS One. 2021 Dec 16;16(12):e0260120. doi: 10.1371/journal.pone.0260120 (PMC8675673; doi:10.1371/journal.pone.0260120)
Supplement: S1 File — (ZIP) [file pone.0260120.s001.zip › cleaned/B-V3.csv]

Patient	Image	SatO2_A	SatO2_V	Diameter_A	Diameter_V	IMG
P1	P1-1	93.4	64.7	11.5	13.6	1
P1	P1-2	91.4	64.5	10.8	13.5	2
P2	P2-1	86.5	50.7	9.9	13.7	1
P2	P2-2	87.6	53.2	9.8	13.6	2
P3	P3-1	96.5	73.3	8.8	12.8	1
P3	P3-2	96.9	75.9	8.9	12.9	2
P4	P4-1	93.9	64.5	10.1	13.9	1
P4	P4-2	93	64.7	10	14	2
P5	P5-1	92.1	65.6	8.6	12.6	1
P5	P5-2	93	64.6	8.8	12.8	2
P6	P6-1	96.8	73.4	9.9	10.7	1
P6	P6-2	97.6	72.8	9.7	10.9	2
P7	P7-1	96.3	62.7	11.1	14.3	1
P7	P7-2	96.4	62.6	10.8	14.1	2
P8	P8-1	98.5	60.8	9.5	13.2	1
P8	P8-2	99.6	58	9.9	12.7	2
P9	P9-1	95.2	59.8	8.9	13.1	1
P9	P9-2	94.6	63.4	9.2	13.2	2
P10	P10-1	97.1	55	11.4	12.8	1
P10	P10-2	98.4	53.7	11.4	12.6	2
P11	P11-1	92.9	60.3	9.6	12.8	1
P11	P11-2	92.3	61.1	9.6	12.5	2
P12	P12-1	93.9	69.6	11.2	12.4	1
P12	P12-2	93.7	67.7	11.4	12.4	2
P13	P13-1	94.8	63.2	9.9	13.2	1
P13	P13-2	95.2	62.2	10.1	13.2	2
P14	P14-1	89	52.8	11.4	14.4	1
P14	P14-2	89.6	53.7	11.6	14	2
P15	P15-1	93.8	62.3	8.8	12.8	1
P15	P15-2	93.8	66.1	9.4	13.2	2
P16	P16-1	87	59.3	8.7	13	1
P16	P16-2	88.1	60.8	9.1	13.1	2
P17	P17-1	95.9	62.4	9.9	16.3	1
P17	P17-2	97	64.1	9.8	15.5	2
P18	P18-1	99.4	68.8	7.7	13.3	1
P18	P18-2	98.2	67.3	7.7	12.5	2
P19	P19-1	95.2	63.5	9.2	12.5	1
P19	P19-2	96.6	64.3	9.1	12.5	2
P20	P20-1	88.7	59	9.2	12.3	1
P20	P20-2	88	57.4	9.2	12.3	2
P21	P21-1	95	64.9	9.4	11.1	1
P21	P21-2	95.1	60.5	9.7	11.4	2
P22	P22-1	90.5	55.7	9.7	13.7	1
P22	P22-2	91	58.9	9.7	13.2	2
P23	P23-1	95.4	54.5	8.8	11.1	1
P23	P23-2	94.8	52.6	8.7	11.6	2
