# Supplementary material for: Automation improves repeatability of retinal oximetry measurements
Source: PLoS One. 2021 Dec 16;16(12):e0260120. doi: 10.1371/journal.pone.0260120 (PMC8675673; doi:10.1371/journal.pone.0260120)
Supplement: S1 File — (ZIP) [file pone.0260120.s001.zip › cleaned/B-V2.csv]

Patient	Image	SatO2_A	SatO2_V	Diameter_A	Diameter_V	IMG
P1	P1-1	91.36	60.9	13.36	16.03	1
P1	P1-2	90.59	57.85	13.3	16.69	2
P2	P2-1	84.3	46.75	12.08	15.95	1
P2	P2-2	84.17	44.68	11.19	15.39	2
P3	P3-1	95.57	66.52	10.42	15.19	1
P3	P3-2	92.91	65.84	10.4	15.7	2
P4	P4-1	90.94	58.04	12.73	15.8	1
P4	P4-2	89.49	60.55	12.94	15.55	2
P5	P5-1	90.59	55.94	10.17	15.65	1
P5	P5-2	90.73	56.81	11.99	15.46	2
P6	P6-1	95.35	65.46	13.06	13.96	1
P6	P6-2	95.96	64.28	11.45	14.02	2
P7	P7-1	93.6	56.72	13.91	19.3	1
P7	P7-2	92.05	55.45	15.08	18.85	2
P8	P8-1	89.6	58.44	13.36	16.26	1
P8	P8-2	89.76	55.75	13.03	16.03	2
P9	P9-1	92.28	58.95	11.59	15.17	1
P9	P9-2	94.13	61.33	10.23	15.35	2
P10	P10-1	94.28	54.13	14.94	13.48	1
P10	P10-2	93.96	52.99	14.82	13.59	2
P11	P11-1	89.13	51.64	12.1	16.06	1
P11	P11-2	88.53	52.96	12.34	15.44	2
P12	P12-1	89.7	60.97	11.31	14.49	1
P12	P12-2	88.59	56.92	13.22	14.63	2
P13	P13-1	95.33	57.84	12.26	16.16	1
P13	P13-2	92.82	57.82	12.08	15.44	2
P14	P14-1	87.43	51.33	15.08	18.34	1
P14	P14-2	88.4	50.18	14.55	17.79	2
P15	P15-1	92.2	49.47	11.3	17.43	1
P15	P15-2	92.2	57.08	11.77	16.62	2
P16	P16-1	86.81	50.55	11.01	16.54	1
P16	P16-2	88.48	54.25	10.55	16.33	2
P17	P17-1	95.95	60.22	13.98	17.44	1
P17	P17-2	97.54	60.57	13.15	16.88	2
P18	P18-1	98.69	60.95	11.54	17.54	1
P18	P18-2	96.96	61.18	11.11	16.95	2
P19	P19-1	93.72	57.44	12.79	16.37	1
P19	P19-2	96.1	58.25	13.01	16.11	2
P20	P20-1	85.21	57.43	13.6	17.43	1
P20	P20-2	86.03	49.45	13.48	18.2	2
P21	P21-1	93.33	58.18	13.84	15.21	1
P21	P21-2	93.08	61.28	12.43	13.53	2
P22	P22-1	86.85	50.41	11.83	14.09	1
P22	P22-2	84.74	53.49	13.34	16.08	2
P23	P23-1	84.54	57.29	12.65	13.79	1
P23	P23-2	88.04	47.72	12.14	14.39	2
