# Supplementary material for: Automation improves repeatability of retinal oximetry measurements
Source: PLoS One. 2021 Dec 16;16(12):e0260120. doi: 10.1371/journal.pone.0260120 (PMC8675673; doi:10.1371/journal.pone.0260120)
Supplement: S1 File — (ZIP) [file pone.0260120.s001.zip › cleaned/D-V2.csv]

Patient	Image	SatO2_A	SatO2_V	Diameter_A	Diameter_V	IMG
P1	P1-1	92.2	60.97	12.57	16.17	1
P1	P1-2	91.58	59.48	12.71	16.36	2
P2	P2-1	82.15	46.66	12.67	16.69	1
P2	P2-2	83.31	44.39	10.33	17.98	2
P3	P3-1	94.15	65.47	11.47	16.34	1
P3	P3-2	92.04	66.83	9.7	15.87	2
P4	P4-1	84.75	59.91	13.9	15.66	1
P4	P4-2	89.88	62.86	12.56	15.84	2
P5	P5-1	88.23	56.61	11.23	15.63	1
P5	P5-2	89.86	61.56	11.54	15.26	2
P6	P6-1	89.16	63.3	11.53	13.65	1
P6	P6-2	91.9	62.99	11.14	13.49	2
P7	P7-1	92.83	55.99	13.65	19.45	1
P7	P7-2	92.86	54.38	13.48	18.78	2
P8	P8-1	89.81	62.04	13.18	15.73	1
P8	P8-2	91.54	60.71	13.46	15.66	2
P9	P9-1	89.93	60.83	12.63	15.24	1
P9	P9-2	90.81	60.53	11.94	15.35	2
P10	P10-1	92.34	52.79	13.97	14.55	1
P10	P10-2	93.74	52.86	14.32	14.3	2
P11	P11-1	86.21	55.21	11.9	15.07	1
P11	P11-2	88.08	55.68	11.95	14.82	2
P12	P12-1	89.49	60.96	13.17	14.52	1
P12	P12-2	89.8	59.54	13.67	14.37	2
P13	P13-1	93.85	58.83	13.23	15.08	1
P13	P13-2	90.61	61.84	13.94	14.64	2
P14	P14-1	90.84	48.93	13.21	17.78	1
P14	P14-2	88.71	48.62	13.36	17.86	2
P15	P15-1	94.5	57.81	11	16.13	1
P15	P15-2	94.73	57.59	11.35	18.17	2
P16	P16-1	85.29	52.23	12.21	15.61	1
P16	P16-2	85.69	55.15	11.46	15.85	2
P17	P17-1	94.81	57.83	12.95	17.3	1
P17	P17-2	96.48	59.29	12.29	16.68	2
P18	P18-1	98.44	64.69	11.54	17.06	1
P18	P18-2	96.99	63.36	10.82	16.74	2
P19	P19-1	95.31	63.99	12.19	16.44	1
P19	P19-2	95.14	58.27	12.53	16.31	2
P20	P20-1	86.94	55.42	13.37	15.39	1
P20	P20-2	88.09	52.99	13.03	14.81	2
P21	P21-1	89.63	57.66	12.86	15.94	1
P21	P21-2	91.46	61.53	12.82	13.63	2
P22	P22-1	76.56	51.64	13.11	14.67	1
P22	P22-2	83.56	56.17	13.06	14.78	2
P23	P23-1	84.11	51.85	11.55	13.73	1
P23	P23-2	89.38	50.9	11.58	13.66	2
