# Supplementary material for: Automation improves repeatability of retinal oximetry measurements
Source: PLoS One. 2021 Dec 16;16(12):e0260120. doi: 10.1371/journal.pone.0260120 (PMC8675673; doi:10.1371/journal.pone.0260120)
Supplement: S1 File — (ZIP) [file pone.0260120.s001.zip › cleaned/D-V3.csv]

Patient	Image	SatO2_A	SatO2_V	Diameter_A	Diameter_V	IMG
P1	P1-1	93.3	64.8	11.5	13.6	1
P1	P1-2	91.5	64.3	10.8	13.6	2
P2	P2-1	85.8	51	9.5	13.3	1
P2	P2-2	87.8	53	9.7	13.8	2
P3	P3-1	96.5	73.2	8.8	12.7	1
P3	P3-2	96.8	75.6	9	12.7	2
P4	P4-1	93.8	64.5	10	13.9	1
P4	P4-2	93.1	64.7	10.1	14	2
P5	P5-1	92.3	66.1	8.7	12.8	1
P5	P5-2	92.9	65.3	8.8	13.1	2
P6	P6-1	96.7	74.7	10.1	10.7	1
P6	P6-2	97.5	72.9	9.8	11	2
P7	P7-1	95.8	62.8	11	14	1
P7	P7-2	96	62.3	10.7	14	2
P8	P8-1	98.9	60.5	9.6	13.1	1
P8	P8-2	98.8	58.1	9.8	12.8	2
P9	P9-1	95.4	59.1	8.9	13.2	1
P9	P9-2	94.8	63	9.3	13.4	2
P10	P10-1	96.1	56	11.4	12.7	1
P10	P10-2	97.8	53.6	11.4	12.7	2
P11	P11-1	92.1	60.5	9.7	12.7	1
P11	P11-2	91.8	61.3	9.5	12.4	2
P12	P12-1	94.1	69.4	11	12.3	1
P12	P12-2	93.4	67.3	11.2	12.2	2
P13	P13-1	94.8	64.6	9.9	13.1	1
P13	P13-2	94.9	63.6	10.1	13.1	2
P14	P14-1	89	52.4	11.4	14.4	1
P14	P14-2	89.2	53	11.6	14.1	2
P15	P15-1	94	62.1	8.7	12.8	1
P15	P15-2	93.8	65.7	9.4	13.4	2
P16	P16-1	87.1	59.2	8.7	13	1
P16	P16-2	88.1	60.6	9.1	13.2	2
P17	P17-1	95.3	63.8	9.9	15.3	1
P17	P17-2	96.4	65.3	9.8	14.5	2
P18	P18-1	98.9	69.2	7.4	13	1
P18	P18-2	97.5	67.7	7.5	12.3	2
P19	P19-1	95.4	63.2	9.2	12.4	1
P19	P19-2	96.5	63.8	8.9	12.2	2
P20	P20-1	89	59.1	9.2	12.1	1
P20	P20-2	88	57.4	9.3	12.1	2
P21	P21-1	94.7	60.8	9.6	11.4	1
P21	P21-2	95.1	64.9	9.4	11.1	2
P22	P22-1	90.8	57.3	9.7	13.6	1
P22	P22-2	91	59.4	9.7	13.2	2
P23	P23-1	93.6	55	8.6	11.2	1
P23	P23-2	93.7	53.4	8.6	11.6	2
