# Supplementary material for: Automation improves repeatability of retinal oximetry measurements
Source: PLoS One. 2021 Dec 16;16(12):e0260120. doi: 10.1371/journal.pone.0260120 (PMC8675673; doi:10.1371/journal.pone.0260120)
Supplement: S1 File — (ZIP) [file pone.0260120.s001.zip › cleaned/C-V2.csv]

Patient	Image	SatO2_A	SatO2_V	Diameter_A	Diameter_V	IMG
P1	P1-1	91.52	60.53	12.61	15.99	1
P1	P1-2	90.36	60.2	12.62	15.97	2
P2	P2-1	81.21	47.07	12.75	15.57	1
P2	P2-2	82.46	46.19	11.73	14.9	2
P3	P3-1	94.06	62.35	10.95	16.31	1
P3	P3-2	93.73	66.03	10.51	15.77	2
P4	P4-1	92.63	59.63	12.52	14.87	1
P4	P4-2	90.78	61.47	12.31	14.82	2
P5	P5-1	92.33	59.64	11.13	14.25	1
P5	P5-2	92.99	59.97	11.54	14.44	2
P6	P6-1	95.83	71.27	12.45	12.51	1
P6	P6-2	96.95	71.39	12.49	12.51	2
P7	P7-1	91.72	61.1	14.84	17.22	1
P7	P7-2	93.29	58.92	13.17	16.7	2
P8	P8-1	91.58	57.78	13.23	16.56	1
P8	P8-2	92.46	56.52	12.91	16.06	2
P9	P9-1	92.22	58.62	12.48	15.67	1
P9	P9-2	92.56	61.25	11.26	15.48	2
P10	P10-1	93.89	54.48	13.7	13.63	1
P10	P10-2	94.35	53.29	13.48	13.76	2
P11	P11-1	89.43	55.62	12.5	15.39	1
P11	P11-2	87.94	57.02	12.5	14.94	2
P12	P12-1	89.25	60.99	12.93	14.52	1
P12	P12-2	90.02	58.97	13.11	14.46	2
P13	P13-1	93.69	64.15	12.13	15.87	1
P13	P13-2	92.86	63.67	12.44	15.24	2
P14	P14-1	88.94	57.64	13.28	18.11	1
P14	P14-2	90.43	56.25	12.39	16.42	2
P15	P15-1	92.97	53.14	11.17	16.24	1
P15	P15-2	91.33	57.69	11.79	16.36	2
P16	P16-1	85.38	55.96	11.58	14.58	1
P16	P16-2	86.68	57.33	11.27	15.53	2
P17	P17-1	93.93	63.56	12.38	16.61	1
P17	P17-2	96.43	62.59	12.13	16.22	2
P18	P18-1	93.6	66	10.29	16.99	1
P18	P18-2	93.04	67.03	10.45	15.24	2
P19	P19-1	94.14	58.91	12.41	15.37	1
P19	P19-2	95.21	58.99	12.62	16.41	2
P20	P20-1	88.25	61.13	13.31	14.39	1
P20	P20-2	88.51	58.38	12.68	13.97	2
P21	P21-1	91	62.51	13.23	14.42	1
P21	P21-2	92.9	65.08	12.45	12.55	2
P22	P22-1	86.97	55.13	11.98	13.87	1
P22	P22-2	88.29	56.31	12	14.79	2
P23	P23-1	87.03	53.59	11.53	14.24	1
P23	P23-2	86.37	51.76	11.73	13.72	2
