# Supplementary material for: Automation improves repeatability of retinal oximetry measurements
Source: PLoS One. 2021 Dec 16;16(12):e0260120. doi: 10.1371/journal.pone.0260120 (PMC8675673; doi:10.1371/journal.pone.0260120)
Supplement: S1 File — (ZIP) [file pone.0260120.s001.zip › cleaned/C-V3.csv]

Patient	Image	SatO2_A	SatO2_V	Diameter_A	Diameter_V	IMG
P1	P1-1	93.4	65.5	11.4	13.3	1
P1	P1-2	91	65	10.7	13.2	2
P2	P2-1	86	51.1	9.6	13.4	1
P2	P2-2	87.9	53.5	9.9	13.5	2
P3	P3-1	96.4	73.3	8.9	12.6	1
P3	P3-2	96.9	75.9	9	12.8	2
P4	P4-1	93.6	64.4	10	14	1
P4	P4-2	93.1	64.7	10	14	2
P5	P5-1	92.1	65.6	8.6	12.6	1
P5	P5-2	93	64.5	8.8	12.8	2
P6	P6-1	96.8	74.2	10	10.7	1
P6	P6-2	97.6	73.1	9.8	11	2
P7	P7-1	95.9	62.7	11	14.1	1
P7	P7-2	95.9	63.2	10.6	13.6	2
P8	P8-1	97.3	60.7	9.6	13.2	1
P8	P8-2	97.9	58.3	9.7	12.7	2
P9	P9-1	95	60.2	8.8	13	1
P9	P9-2	94.6	63.4	9.2	13.2	2
P10	P10-1	96.3	56	11.3	12.7	1
P10	P10-2	97.9	54.1	11.4	12.5	2
P11	P11-1	91.8	60.6	9.7	12.7	1
P11	P11-2	91.4	61.6	9.5	12.4	2
P12	P12-1	94	69.4	11	12.3	1
P12	P12-2	93.4	67.3	11.2	12.2	2
P13	P13-1	94.8	64.2	9.9	13.1	1
P13	P13-2	94.9	63.5	10.2	13.1	2
P14	P14-1	89.1	54	11.3	14.2	1
P14	P14-2	90	55	11.3	14	2
P15	P15-1	93.9	62	8.7	12.8	1
P15	P15-2	93.7	65.8	9.4	13.2	2
P16	P16-1	86.7	59.3	8.7	12.9	1
P16	P16-2	87.7	61.6	9.1	12.9	2
P17	P17-1	95.3	63.9	9.9	15.3	1
P17	P17-2	96.6	65.2	9.8	14.5	2
P18	P18-1	98.8	69.3	7.4	13	1
P18	P18-2	97.5	67.8	7.4	12.2	2
P19	P19-1	95.1	63.2	9	12.3	1
P19	P19-2	96.5	63.9	9	12.3	2
P20	P20-1	88.9	59.2	9.2	12.1	1
P20	P20-2	88	57.3	9.2	12.2	2
P21	P21-1	95.2	60.6	9.7	11.4	1
P21	P21-2	95	65	9.4	11.1	2
P22	P22-1	90.7	57.1	9.6	13.6	1
P22	P22-2	91	59.7	9.7	13.1	2
P23	P23-1	93.7	55.1	8.6	11.1	1
P23	P23-2	92.9	54.2	8.6	11.6	2
