# Supplementary material for: Automation improves repeatability of retinal oximetry measurements
Source: PLoS One. 2021 Dec 16;16(12):e0260120. doi: 10.1371/journal.pone.0260120 (PMC8675673; doi:10.1371/journal.pone.0260120)
Supplement: S1 File — (ZIP) [file pone.0260120.s001.zip › cleaned/A-V2.csv]

Patient	Image	SatO2_A	SatO2_V	Diameter_A	Diameter_V	IMG	Hyper
P1	P1-1	93.18	64.88	12.91	15.11	1	0
P1	P1-2	91.08	63.43	13.37	14.74	2	0
P2	P2-1	81.44693	48.81008429	12.49221286	16.67284	1	0
P2	P2-2	82.47164429	50.226015	12.06266	15.05572375	2	0
P3	P3-1	95.26684	63.99195167	11.01704333	15.98557167	1	0
P3	P3-2	90.08181	65.13672667	9.781708333	15.367675	2	0
P4	P4-1	90.93182714	60.48691375	11.35840286	14.7295775	1	0
P4	P4-2	88.13498571	59.37447429	12.199	15.03335429	2	0
P5	P5-1	88.55076	57.20067857	11.20991667	14.3708	1	0
P5	P5-2	89.95049667	57.56987571	11.47647333	14.41754571	2	0
P6	P6-1	94.28777333	70.79822125	12.683965	12.20287125	1	0
P6	P6-2	96.04546875	71.41306375	12.06782875	12.469635	2	0
P7	P7-1	92.184522	60.207778	13.614624	17.452658	1	0
P7	P7-2	92.32259	57.734968	13.288748	17.084892	2	0
P8	P8-1	91.66969875	57.97612571	12.70546875	16.61540143	1	0
P8	P8-2	92.18230375	56.23512	12.67613875	16.07146	2	0
P9	P9-1	92.1967	57.79279	11.79094429	15.33073	1	0
P9	P9-2	92.9344875	60.63564429	10.723005	15.14464857	2	0
P10	P10-1	93.78925625	55.48388429	13.50349125	13.70790571	1	0
P10	P10-2	94.3599125	51.97881857	14.06154625	13.48382429	2	0
P11	P11-1	87.2512125	55.33279	11.7390125	15.073055	1	0
P11	P11-2	88.58020857	56.02383667	11.41996714	14.66735167	2	0
P12	P12-1	89.97774	60.83559167	12.7518425	14.35550167	1	0
P12	P12-2	90.26552125	59.79896333	13.07666	14.372935	2	0
P13	P13-1	91.7597825	61.39859143	11.08232125	14.93372857	1	0
P13	P13-2	92.32343	62.43130571	11.63203429	14.94834857	2	0
P14	P14-1	88.75268143	49.6783925	13.11368	18.2650525	1	0
P14	P14-2	89.51264286	53.913	12.88953286	16.56777	2	0
P15	P15-1	94.96273714	52.500612	11.33047714	15.96382	1	0
P15	P15-2	92.42572286	55.726646	11.33169857	16.478242	2	0
P16	P16-1	85.36276	56.1178025	11.51951125	14.56709875	1	0
P16	P16-2	86.88496667	55.36174286	11.04763556	15.54828286	2	0
P17	P17-1	94.86108857	61.74467286	13.09974	16.52256286	1	0
P17	P17-2	97.00456875	61.90532857	11.98863875	16.13752714	2	0
P18	P18-1	93.934835	65.76601167	10.404295	16.97194667	1	0
P18	P18-2	93.4905375	66.72164857	10.2248425	15.24307857	2	0
P19	P19-1	94.522128	59.13648667	11.878134	15.07279333	1	0
P19	P19-2	88.801855	60.009508	13.16558	16.20224	2	0
P20	P20-1	87.315056	60.04036	13.261732	13.63406	1	0
P20	P20-2	88.29362167	58.22243286	12.49034833	13.98905286	2	0
P21	P21-1	91.85439875	60.5515175	12.83682625	14.55672125	1	0
P21	P21-2	93.10671375	65.03661333	11.80612	12.55772	2	0
P22	P22-1	87.14380143	53.06466714	11.93140857	14.84063429	1	0
P22	P22-2	87.49935143	57.14145714	12.00436571	14.8965	2	0
P23	P23-1	84.39992857	50.604978	11.21561429	14.951102	1	0
P23	P23-2	83.102215	49.634854	10.87396333	14.340858	2	0
