# Supplementary material for: Automation improves repeatability of retinal oximetry measurements
Source: PLoS One. 2021 Dec 16;16(12):e0260120. doi: 10.1371/journal.pone.0260120 (PMC8675673; doi:10.1371/journal.pone.0260120)
Supplement: S1 File — (ZIP) [file pone.0260120.s001.zip › cleaned/A-V3.csv]

Patient	Image	SatO2_A	SatO2_V	Diameter_A	Diameter_V	IMG
P1	P1-1	93.6	64.4	11.6	13.7	1
P1	P1-2	91.2	64.4	10.8	13.5	2
P2	P2-1	86	50.7	9.5	13.4	1
P2	P2-2	87.4	53.3	9.8	13.5	2
P3	P3-1	96.5	73.4	8.7	12.8	1
P3	P3-2	96.8	76.1	8.8	12.8	2
P4	P4-1	93.7	64.5	10	14	1
P4	P4-2	93.1	64.7	10	14	2
P5	P5-1	93.3	67	8.7	13.1	1
P5	P5-2	93.1	65.7	8.9	13.2	2
P6	P6-1	96.9	73.8	9.9	10.6	1
P6	P6-2	97.8	72.9	9.8	10.9	2
P7	P7-1	96	62.8	11.1	14.2	1
P7	P7-2	96.1	62.4	10.7	13.9	2
P8	P8-1	98.7	60.6	9.6	13.2	1
P8	P8-2	99.2	58.1	9.8	12.7	2
P9	P9-1	95.8	58.6	9	13.3	1
P9	P9-2	94.9	62.9	9.3	13.5	2
P10	P10-1	96.5	55.3	11.4	12.8	1
P10	P10-2	97.6	53.8	11.4	12.7	2
P11	P11-1	92	60.4	9.7	12.6	1
P11	P11-2	91.6	61.4	9.6	12.4	2
P12	P12-1	93.9	69.6	11.2	12.3	1
P12	P12-2	93.5	67.8	11.3	12.2	2
P13	P13-1	94.7	63.6	9.9	13.1	1
P13	P13-2	94.9	63.3	10.2	13.1	2
P14	P14-1	89	52.9	11.4	14.3	1
P14	P14-2	89.6	53.7	11.5	14	2
P15	P15-1	93.7	62	8.7	12.8	1
P15	P15-2	93.8	65.7	9.4	13.3	2
P16	P16-1	87.2	59.1	8.7	13.1	1
P16	P16-2	88	61	9	13	2
P17	P17-1	95.2	63.4	9.8	15.7	1
P17	P17-2	96.3	65	9.7	14.8	2
P18	P18-1	98.8	69.1	7.4	13	1
P18	P18-2	97.5	67.6	7.5	12.3	2
P19	P19-1	95.4	63.3	9.2	12.4	1
P19	P19-2	96.7	64.3	9.1	12.4	2
P20	P20-1	88.8	59.1	9.2	12.1	1
P20	P20-2	88.1	57.4	9.3	12.1	2
P21	P21-1	95.1	60.5	9.7	11.4	1
P21	P21-2	95	64.9	9.4	11.1	2
P22	P22-1	90.7	56.6	9.7	13.6	1
P22	P22-2	90.9	58.8	9.7	13.1	2
P23	P23-1	94	54.7	8.7	11.1	1
P23	P23-2	93.8	53.2	8.6	11.6	2
