# Supplementary material for: Automation improves repeatability of retinal oximetry measurements
Source: PLoS One. 2021 Dec 16;16(12):e0260120. doi: 10.1371/journal.pone.0260120 (PMC8675673; doi:10.1371/journal.pone.0260120)
Supplement: S1 File — (ZIP) [file pone.0260120.s001.zip › cleaned/readme.txt]

File names are formatted as Operator-Version.csv. 
For instance, data from operator B and software version 3.0 would be in B-V3.csv.
The files contain the following columns:
 * Patient - The anonymized ID for the patient.
 * Image - The image name. 	
 * SatO2_A - The average arteriolar oxygen saturation (%) within the measurement area in the image.
 * SatO2_V	- The average venular oxygen saturation (%) within the measurement area in the image.
 * Diameter_A - The average arteriolar diameter (pixels) within the measurement area in the image.	
 * Diameter_V - The average venular diameter (pixels) within the measurement area in the image.	
 * IMG - The sequence number of the image.
