# Supplementary material for: Automation improves repeatability of retinal oximetry measurements
Source: PLoS One. 2021 Dec 16;16(12):e0260120. doi: 10.1371/journal.pone.0260120 (PMC8675673; doi:10.1371/journal.pone.0260120)
Supplement: S1 File — (ZIP) [file pone.0260120.s001.zip › cleaned/E-V3.csv]

Patient	Image	SatO2_A	SatO2_V	Diameter_A	Diameter_V	IMG
P1	P1-1	94.4	64	11.8	13.9	1
P1	P1-2	91.8	64.2	11	13.6	2
P2	P2-1	86.1	50.5	9.7	13.7	1
P2	P2-2	87.3	53.9	9.6	13.3	2
P3	P3-1	96.4	73.3	8.8	12.6	1
P3	P3-2	96.8	75.7	8.9	12.7	2
P4	P4-1	93.9	64.6	10.2	13.8	1
P4	P4-2	92.9	65.4	9.8	14	2
P5	P5-1	92.1	64.9	8.6	12.5	1
P5	P5-2	92.8	64.6	8.8	12.8	2
P6	P6-1	96.9	73.8	9.9	10.7	1
P6	P6-2	97.7	73.3	9.9	11	2
P7	P7-1	95.9	62.6	11	14.2	1
P7	P7-2	96.3	62.4	10.8	14.1	2
P8	P8-1	98.4	60.3	9.5	13.2	1
P8	P8-2	98.5	57.9	9.8	12.8	2
P9	P9-1	96.2	58.5	8.9	13.5	1
P9	P9-2	95.5	62.6	9.3	13.7	2
P10	P10-1	96.9	55.4	11.4	12.8	1
P10	P10-2	98.8	52.9	11.5	12.7	2
P11	P11-1	92.3	60.4	9.7	12.7	1
P11	P11-2	92.4	61.1	9.5	12.4	2
P12	P12-1	93.7	69.8	11.2	12.4	1
P12	P12-2	93.4	67.8	11.3	12.3	2
P13	P13-1	94.8	63.9	9.9	13.1	1
P13	P13-2	95.3	63.6	10.2	13.1	2
P14	P14-1	89	52.9	11.5	14.4	1
P14	P14-2	89.5	53.5	11.5	14.1	2
P15	P15-1	93.7	62.2	8.7	12.7	1
P15	P15-2	93.7	65.7	9.4	13.2	2
P16	P16-1	87	59.1	8.7	13	1
P16	P16-2	88.2	60.8	9.1	13.1	2
P17	P17-1	95.4	63.1	9.8	15.9	1
P17	P17-2	96.5	64.8	9.7	15	2
P18	P18-1	99	69.2	7.5	13.1	1
P18	P18-2	97.5	67.7	7.5	12.3	2
P19	P19-1	95.2	63.5	9.2	12.6	1
P19	P19-2	96.8	64.4	9.1	12.6	2
P20	P20-1	88.7	58.9	9.2	12.3	1
P20	P20-2	88	57.4	9.3	12.2	2
P21	P21-1	95.1	60.5	9.7	11.4	1
P21	P21-2	95.3	64.8	9.4	11.1	2
P22	P22-1	90.5	56.4	9.7	13.5	1
P22	P22-2	91	59.4	9.7	13.1	2
P23	P23-1	93.5	55.2	8.6	11.1	1
P23	P23-2	93.6	53.4	8.6	11.6	2
