# Supplementary material for: Automation improves repeatability of retinal oximetry measurements
Source: PLoS One. 2021 Dec 16;16(12):e0260120. doi: 10.1371/journal.pone.0260120 (PMC8675673; doi:10.1371/journal.pone.0260120)
Supplement: S1 File — (ZIP) [file pone.0260120.s001.zip › cleaned/E-V2.csv]

Patient	Image	SatO2_A	SatO2_V	Diameter_A	Diameter_V	IMG
P1	P1-1	92.11	61.02	12.53	16.1	1
P1	P1-2	91.21	59.99	12.56	15.57	2
P2	P2-1	81.5	48.6	12.79	15.78	1
P2	P2-2	81.99	47.37	11.16	15.8	2
P3	P3-1	92.36	64.29	10.83	16.75	1
P3	P3-2	90.57	65.68	9.53	15.73	2
P4	P4-1	90.32	64.58	12.38	13.85	1
P4	P4-2	90.32	64.58	12.38	13.85	2
P5	P5-1	88.68	56.86	11.2	14.39	1
P5	P5-2	89.73	57.74	11.62	14.53	2
P6	P6-1	91.46	67.13	11.9	13.39	1
P6	P6-2	91.85	68.5	12.15	13.49	2
P7	P7-1	91.67	59.3	14.94	17.07	1
P7	P7-2	92.31	57.89	13.23	16.84	2
P8	P8-1	92.06	57.44	12.46	16.45	1
P8	P8-2	91.76	55.9	12.61	15.94	2
P9	P9-1	91.36	60.16	12.26	16.25	1
P9	P9-2	92.75	61.29	11.33	15.25	2
P10	P10-1	92.34	52.92	13.74	14.56	1
P10	P10-2	92.7	52.05	13.81	14.95	2
P11	P11-1	87.51	55.72	11.68	15.34	1
P11	P11-2	88.29	56.57	11.87	14.91	2
P12	P12-1	89.79	60.07	13.1	14.52	1
P12	P12-2	89.48	58.44	13.04	14.63	2
P13	P13-1	94.62	60.65	12.99	15.97	1
P13	P13-2	93.06	62.45	11.76	14.81	2
P14	P14-1	88.29	49.62	14.7	17.93	1
P14	P14-2	88.93	55.6	14.64	16.05	2
P15	P15-1	97.17	56.16	11.29	17.08	1
P15	P15-2	94.46	60.01	11.25	18.04	2
P16	P16-1	85.41	56.52	11.37	14.52	1
P16	P16-2	86.26	56.95	11.16	15.51	2
P17	P17-1	94.97	59.93	13.08	17.75	1
P17	P17-2	96.42	60.49	11.96	16.74	2
P18	P18-1	92.77	63.04	10.74	17.9	1
P18	P18-2	88.92	61.46	10.27	17.33	2
P19	P19-1	96.22	56.99	11.94	15.44	1
P19	P19-2	94.87	59.48	11.38	16.45	2
P20	P20-1	86.88	61.01	13.48	14.36	1
P20	P20-2	88.01	59.33	13.01	14.27	2
P21	P21-1	89.8	60.87	12.86	14.62	1
P21	P21-2	92.64	62.67	12	12.72	2
P22	P22-1	87.05	55.52	11.93	13.37	1
P22	P22-2	87.06	56.88	11.93	14.87	2
P23	P23-1	80.75	50.23	11.38	14.8	1
P23	P23-2	83.21	48.57	11.24	14.47	2
